# Supplementary material for: Biaxial Stretching of PBAT/PLA Blends for Improved Mechanical Properties
Source: Polymers (Basel). 2025 Sep 30;17(19):2651. doi: 10.3390/polym17192651 (PMC12526632; doi:10.3390/polym17192651)
Supplement: Supplementary file 1 [file polymers-17-02651-s001.zip]

Archive with 1 entries (1 files):
- polymers-3826918-supplementary.pdf
